# Supplementary material for: Model-Based Dielectric Constant Estimation of Polymeric Nanocomposite
Source: Polymers (Basel). 2022 Mar 11;14(6):1121. doi: 10.3390/polym14061121 (PMC8955738; doi:10.3390/polym14061121)
Supplement: Supplementary file 1 [file polymers-14-01121-s001.zip]

Archive with 1 entries (1 files):
- polymers-1614436-supplementary.pdf
